# Supplementary material for: Formulation Development of Fast Dissolving Microneedles Loaded with Cubosomes of Febuxostat: In Vitro and In Vivo Evaluation
Source: Pharmaceutics. 2023 Jan 9;15(1):224. doi: 10.3390/pharmaceutics15010224 (PMC9863705; doi:10.3390/pharmaceutics15010224)
Supplement: Supplementary file 1 [file pharmaceutics-15-00224-s001.zip]

Archive with 3 entries (3 files):
- Figure S1. Load vs Time curve for MN patch loaded with cubosomes of FBX.tiff
- Figure S2. In-vitro dissolution study of MN patch containing FBX loaded cubosomes.tif
- Figure S3. Skin penetrability of Cubosomes of FBX loaded MN Patch.tif
